# Supplementary material for: Shufeng Jiedu Capsules for treating wind-heat syndrome respiratory diseases: a systematic review and meta-analysis
Source: Front Pharmacol. 2025 Sep 18;16:1602563. doi: 10.3389/fphar.2025.1602563 (PMC12488728; doi:10.3389/fphar.2025.1602563)
Supplement: Supplementary file 1 [file DataSheet1.zip]

Archive with 7 entries (5 files):
- Data Sheet 1 (1)/
- Data Sheet 1 (1)/supplemental materials/
- Data Sheet 1 (1)/supplemental materials/Supplementary Appendix A1 Checklist. PRISMA 2020 checklist.docx
- Data Sheet 1 (1)/supplemental materials/Supplementary Appendix A2 File. PRISMA 2020 flow diagram.docx
- Data Sheet 1 (1)/supplemental materials/Supplementary Appendix A3-ConPhyMP-checklists-table-1.pdf
- Data Sheet 1 (1)/supplemental materials/Supplementary Appendix A3-ConPhyMP-checklists-table-2a.pdf
- Data Sheet 1 (1)/supplemental materials/Supplementary Figures and Tables.docx
